# Supplementary material for: Burden of Acute-Care Hospitalization for Community-Acquired Pneumonia in Canadian Adults Aged 50 Years or Older: Focusing on Most Responsible Diagnosis Tells Only Part of the Story
Source: Vaccines (Basel). 2023 Mar 28;11(4):748. doi: 10.3390/vaccines11040748 (PMC10146146; doi:10.3390/vaccines11040748)
Supplement: Supplementary file 1 [file vaccines-11-00748-s001.zip]

Archive with 1 entries (1 files):
- vaccines-2244664-supplementary.pdf
